# Supplementary material for: Predicting regrowth of low-grade gliomas after radiotherapy
Source: PLoS Comput Biol. 2023 Mar 31;19(3):e1011002. doi: 10.1371/journal.pcbi.1011002 (PMC10128962; doi:10.1371/journal.pcbi.1011002)
Supplement: S1 Code — bestfits.csv contains the Table 1 data and both χ2 minimization. chi2s.py implementation of both χ2 functions described in the text. fig6.py code to reproduce Fig 6. fig7.py code to reproduce Fig 7. fig8.py code to reproduce Fig 8. (ZIP) [file pcbi.1011002.s001.zip]

Archive with 5 entries (5 files):
- chi2s.py
- fig6.py
- fig7.py
- fig8.py
- bestfits.csv
