# Supplementary material for: Predicting regrowth of low-grade gliomas after radiotherapy
Source: PLoS Comput Biol. 2023 Mar 31;19(3):e1011002. doi: 10.1371/journal.pcbi.1011002 (PMC10128962; doi:10.1371/journal.pcbi.1011002)
Supplement: S1 Code — bestfits.csv contains the Table 1 data and both χ2 minimization. chi2s.py implementation of both χ2 functions described in the text. fig6.py code to reproduce Fig 6. fig7.py code to reproduce Fig 7. fig8.py code to reproduce Fig 8. (ZIP) [file pcbi.1011002.s001.zip › chi2s.py]

# 
# description of the parameters, models and constraints
#
from pylab import *
from scipy.optimize import minimize_scalar

#helper class to deal with parameters
class Parameter:
    def __init__(self, value):
            self.value = value

    def set(self, value):
            self.value = value

    def __call__(self):
            return self.value

#default values
R0=Parameter(40)
V=Parameter(1.3)
K=Parameter(7)
TAU=Parameter(1)
T0=Parameter(2)
VD=Parameter(15)
D=Parameter(1)

###########
# model 1
###########
#[R0,v,k,tau]
def geomodel1(t):
    r=where(t<=0,R0()+V()*t,R0()+V()*t-K()*(1-exp(-t/TAU())))
    return r

#compute regrowth time (tmin=t0) given model1 parameters
# (protecting against neg values)
def setT0_1():
    l=K()/(V()*TAU())
    if l==0:
        print("l=0! k={} v={} tau={}".format(K(),V(),TAU()))
        T0.set(1)
    else:
        T0.set(abs(l)/l*TAU()*log(abs(l)))


#physical bounds on model1
bounds1=((10,50),(0.5,4),(4.5,35),(0.1,4))

#decorrelation matrix
P=array([[ 0.75394482,  0.6537169 , -0.06425683,  0.00961678],
         [ 0.07099291, -0.13411347, -0.64368294, -0.75009723],
         [ 0.65266648, -0.73660839,  0.17103667,  0.04670117],
         [ 0.02353036, -0.10989025, -0.74316202,  0.65960645]])
mu=array([25,6.3,-1.6,0.15])
sig=array([7.8,6.6,0.37,0.9])


# constrained chi2tot (model1)
def chi2_cons4(p,t,R,sigmas=None):
    R0.set(p[0])
    V.set(p[1])
    K.set(p[2])
    TAU.set(p[3])
    x= p @ P
    s=(x-mu)/sig
    chi2cons=s[0]**2+s[1]**2+D()*(s[2]**2+s[3]**2)
    resid=geomodel1(t)-R
    if sigmas is not None:
        resid/=sigmas
    return sum(resid**2)+chi2cons

#####################
# model 2 (linear)
#####################
# [R0,V,VD]
def modlin3(t):
    return where(t<=0,R0()+V()*t,R0()+t*(V()-VD()))

bounds3=((10, 50), (0.5, 4), (3.5, 55))


def chi2lin3(p,t,R,sigmas=None):
    R0.set(p[0])
    V.set(p[1])
    VD.set(p[2])
    resid=modlin3(t)-R
    if sigmas is not None:
        resid/=sigmas
    return sum(resid**2)
