# Supplementary material for: Predicting regrowth of low-grade gliomas after radiotherapy
Source: PLoS Comput Biol. 2023 Mar 31;19(3):e1011002. doi: 10.1371/journal.pcbi.1011002 (PMC10128962; doi:10.1371/journal.pcbi.1011002)
Supplement: S1 Code — bestfits.csv contains the Table 1 data and both χ2 minimization. chi2s.py implementation of both χ2 functions described in the text. fig6.py code to reproduce Fig 6. fig7.py code to reproduce Fig 7. fig8.py code to reproduce Fig 8. (ZIP) [file pcbi.1011002.s001.zip › fig6.py]

# pyhton3 code for fig6
from pylab import *
import pandas
from scipy.optimize import minimize

from chi2s import *

#MEASUREMENTS (in years)
tmes=array([-0.5,0,.25])
sigmes=ones_like(tmes)*1
print("tmes=",tmes)
print("sigmas=",sigmes)

# true parameters
truth=dict()
#patient (18):
truth['R0']=35
truth['v']=2.19
truth['k']=15.3
truth['tau']=0.99

#parameters to be fitted (defined in chi2s.py)
R0.value=truth['R0']
V.value=truth['v']
K.value=truth['k']
TAU.value=truth['tau']
setT0_1()
t0=T0()
truth['tmin']=t0

print("tmin true={:.2f}".format(t0))

tmod=linspace(tmes[0],10,100)
Rmod=geomodel1(tmod)

Rmestrue=geomodel1(tmes)

Nsim=1000
res=[]
for isim in range(Nsim):
    if isim%100==0:
        print(isim)
    Rmes=Rmestrue+randn(len(tmes))*sigmes
    if isim==0:
         plot(tmes,Rmes,'k+',label="MC realizations")
    else:
         plot(tmes,Rmes,'k+',alpha=0.1)
    #before RT
    w=tmes<=0
    v,r0=polyfit(tmes[w],Rmes[w],1)
    if v<0.5 or v>4:
         v=1
    #initial guess
    w=tmes>0
    tpos=tmes[w]
    Rpos=Rmes[w]
    t1=tpos[0]
    R1=Rpos[0]

    vRT=(R1-r0)/t1
    vd=v-vRT
    if vd<5 or vd>50:
         vd=15
    tau=3.2*exp(-vd/11.6)

    #print(r0,v,vd,tau)
    R0.set(r0)
    V.set(v)
    TAU.set(tau)
    V.set(truth['v'])
    TAU.set(truth['tau'])

    K.set(vd*tau)
    D.set(1)
    par=minimize(chi2_cons4,[R0(),V(),K(),TAU()],bounds=bounds1,args=(tmes,Rmes,sigmes),method='L-BFGS-B')

    setT0_1()
    tmin=T0()
    vars=["chi2","R0","v","k","tau","tmin"]
    if par.success:
         res.append([par.fun,R0(),V(),K(),TAU(),tmin])


p=pandas.DataFrame(res,columns=vars)  

plot(tmod,Rmod,'k')

next(gca()._get_lines.prop_cycler)

#histogram
h=histogram(p.tmin,range=[0,10],bins=100)
hy=h[0]

ymin,ymax=gca().get_ylim()
dy=ymax-ymin
r=amax(hy)/dy
stairs(ymin+hy/r,h[1],label=r"$t_{min}$ distribution")

col=gca().lines[-1].get_color()

axvline(mean(p.tmin),ls='--',color=col)


p95=percentile(p.tmin,[5,95])
plot(p95,[ymin,ymin],ls='--',color=col)

axvline(t0,color='k',label="truth")

ylim(ymin)
xlabel("t [yr]")
ylabel("R [mm]")

legend()

show()
