# Supplementary material for: Predicting regrowth of low-grade gliomas after radiotherapy
Source: PLoS Comput Biol. 2023 Mar 31;19(3):e1011002. doi: 10.1371/journal.pcbi.1011002 (PMC10128962; doi:10.1371/journal.pcbi.1011002)
Supplement: S1 Code — bestfits.csv contains the Table 1 data and both χ2 minimization. chi2s.py implementation of both χ2 functions described in the text. fig6.py code to reproduce Fig 6. fig7.py code to reproduce Fig 7. fig8.py code to reproduce Fig 8. (ZIP) [file pcbi.1011002.s001.zip › fig7.py]

#
# python3 code for fig7
#
from pylab import *
import pandas
from scipy.optimize import minimize

from chi2s import *

model=1
print("model={}".format(model))

#TMES
tmes=array([-0.5,0,.25])
sigmes=ones_like(tmes)

Nsim=1000

print("Nsim={}".format(Nsim))
#truth

p=pandas.read_csv("bestfits.csv",sep="\s+")

q=[]
for ipat,pd in p.iterrows():

    print("patient",ipat)
    truth=dict()
    for var in p.columns:
        truth[var]=pd[var]

    #init to truth
    R0.set(truth['R0'])
    V.set(truth['v'])
    K.set(truth['k'])
    TAU.set(truth['tau'])
    Rmestrue=geomodel1(tmes)

    resfit=[]
    for isim in range(Nsim):
        Rmes=Rmestrue+randn(len(tmes))*sigmes
        #init guess
        #avant RT
        w=tmes<=0
        v,r0=polyfit(tmes[w],Rmes[w],1)
        if v<0.5 or v>4:
            v=1
        #apres
        w=tmes>0
        tpos=tmes[w]
        Rpos=Rmes[w]
        t1=tpos[0]
        R1=Rpos[0]

        vRT=(R1-r0)/t1
        vd=v-vRT
        if vd<5 or vd>50:
            vd=15
        tau=14/vd

        R0.set(r0)
        V.set(v)
        TAU.set(tau)

        #model1
        K.set(vd*tau)
        D.set(1)
        par=minimize(chi2_cons4,[R0(),V(),K(),TAU()],bounds=bounds1,args=(tmes,Rmes,sigmes))

        setT0_1()
        if par.success:
            tmin=min(max(T0(),0.4),4.2)
            resfit.append(tmin)
        #end loop

    if len(resfit)>2:
        resfit=array(resfit)
        q.append([truth['v'],truth['k'],truth['tau'],truth['t0'],mean(resfit),std(resfit),percentile(resfit,5),percentile(resfit,95)])
    else:
        print("fail "+ipat)

q=pandas.DataFrame(q,columns=["v","k","tau","t0","tmin","sig","q5","q95"])


figure(figsize=(7,9))

y95=array([abs(q['q5']-q['tmin']).values,q['q95']-q['tmin'].values])

ylabels=["("+str(k)+")" for k in q.index]
errorbar(q.tmin,ylabels,lw=5,ms=10,xerr=y95,fmt='o')
errorbar(q.t0,ylabels,ms=10,fmt='o')

xlabel(r"$t_{min}$ [yr]")
xlim(-.1,4.5)

tick_params(left = False)
legend(["estimate","truth"])

tight_layout()
show()
