# Supplementary material for: Predicting regrowth of low-grade gliomas after radiotherapy
Source: PLoS Comput Biol. 2023 Mar 31;19(3):e1011002. doi: 10.1371/journal.pcbi.1011002 (PMC10128962; doi:10.1371/journal.pcbi.1011002)
Supplement: S1 Code — bestfits.csv contains the Table 1 data and both χ2 minimization. chi2s.py implementation of both χ2 functions described in the text. fig6.py code to reproduce Fig 6. fig7.py code to reproduce Fig 7. fig8.py code to reproduce Fig 8. (ZIP) [file pcbi.1011002.s001.zip › bestfits.csv]

	R0	v	k	tau	t0
0	17.945306113270178	0.5	7.29041876583997	1.9800758628268216	3.953366026013077
1	29.03286711954761	1.326279770306403	10.489669333060505	0.1948194531665835	0.7215518487466147
2	24.555079444204168	3.2419808035016984	17.688827691871413	1.4045068729400068	1.906003570713786
3	16.864754882906706	0.9602360744467004	13.281612497634251	1.5721247385342143	3.418630257787844
4	25.402000350798414	1.105031738061818	5.2015656433015165	0.10000001	0.3851670986896585
5	28.71519907009485	1.3678000904806549	10.78309129103238	0.4710985679612289	1.3273030405263837
6	27.0009922715158	1.994636421342613	16.999040677382858	2.390615514190424	3.0388171715775774
7	23.26365036595297	1.2273901861523973	5.916111407124954	1.1763240325275903	1.659081429726467
8	15.831561645643648	2.452103801492957	6.836532693351499	0.45452123966308	0.824431064721252
9	31.596046165248676	1.132647677171231	8.352840488035719	0.3755672858876014	1.1181995114856325
10	26.451221947289746	4.0	16.15265256757067	0.4453584864865023	0.981866558985224
11	14.672707431723092	1.5436762038869858	4.65960558608051	0.321696452411278	0.7202497136443885
12	41.20284558325078	4.0	30.73815501399932	1.831491676684066	2.626504846404364
13	16.641227201235207	3.594550491040468	13.827945364838651	1.0601024498950762	1.3663735432387103
14	20.20658292818075	1.2989275318621074	14.839575524232808	3.6415767712192353	4.1635673722781945
15	19.334625408257335	0.7027205681786439	7.797811088242749	0.8057701640220138	2.113209406866683
16	23.605036646329925	3.372548641691792	23.150425828118014	2.284896271617843	2.5134403128327887
17	32.675291044523625	0.7201032809376776	7.298311708626086	0.4307294941110332	1.3603637823697587
18	35.017900584514926	2.1866701320146635	15.31828086706424	0.98673056767268	1.934016878815356
19	28.064988329186534	0.5180215664733816	10.159810858763638	1.2949366766163055	3.5192706865041377
